# Supplementary material for: Mammalian Eps15 homology domain 1 potentiates angiogenesis of non-small cell lung cancer by regulating β2AR signaling
Source: J Exp Clin Cancer Res. 2019 Apr 25;38:174. doi: 10.1186/s13046-019-1162-7 (PMC6482525; doi:10.1186/s13046-019-1162-7)
Supplement: Supplementary file 3 — The association between EHD1 and tumor angiogenesis. (XLSX 59 kb) [file 13046_2019_1162_MOESM3_ESM.xlsx]

## Sheet: Sheet1
Probe	NC	NC	NC	KD1	KD1	KD1	P-value	P-value	Fold change	Fold change	Fold change	Fold change	Annotation				Annotation	Annotation	Annotation	Annotation	Annotation
probeSet	1068_(PrimeView).CEL	1072_(PrimeView).CEL	1076_(PrimeView).CEL	1069_(PrimeView).CEL	1077_(PrimeView).CEL	1073_(PrimeView).CEL	Corrected p-value	P-value	Fold change	Log Fold change	Absolute Fold change	Regulation	Gene Symbol	Entrez Gene Name	Location	Type(s)	Entrez Gene	Gene Ontology Biological Process	Gene Ontology Cellular Component	Gene Ontology Molecular Function	Alignments
11716630_a_at	0.479928	0.358088	0.342019	-0.380996	-0.342019	-0.346644	0.00116484	7.75955e-05	1.68167	0.749898	1.68167	up	ANGPTL4	angiopoietin like 4	Extracellular Space	other	51129	0001525 // angiogenesis // inferred from electronic annotation /// 0001666 // response to hypoxia // non-traceable author statement /// 0001666 // response to hypoxia // inferred from electronic annotation /// 0007165 // signal transduction // inferred from electronic annotation /// 0007275 // multicellular organismal development // inferred from electronic annotation /// 0030154 // cell differen…	0005576 // extracellular region // inferred from direct assay /// 0005576 // extracellular region // traceable author statement /// 0005576 // extracellular region // inferred from electronic annotation /// 0005578 // proteinaceous extracellular matrix // inferred from electronic annotation /// 0005615 // extracellular space // inferred from direct assay /// 0005615 // extracellular space // infe…	0004857 // enzyme inhibitor activity // inferred from sequence or structural similarity /// 0004857 // enzyme inhibitor activity // inferred from electronic annotation /// 0005102 // receptor binding // inferred from electronic annotation /// 0005515 // protein binding // inferred from physical interaction	chr19:8428547-8439254 (+) // 70.68 // p13.2
11725102_at	0.406147	0.184556	0.134634	-0.134634	-0.17731	-0.165526	0.0111021	0.00896913	1.32036	0.400935	1.32036	up	EGFR	epidermal growth factor receptor	Plasma Membrane	kinase	1956	0000165 // MAPK cascade // non-traceable author statement /// 0000186 // activation of MAPKK activity // non-traceable author statement /// 0000902 // cell morphogenesis // inferred from electronic annotation /// 0001503 // ossification // non-traceable author statement /// 0001892 // embryonic placenta development // inferred from electronic annotation /// 0001942 // hair follicle development //…	0000139 // Golgi membrane // inferred from electronic annotation /// 0005576 // extracellular region // inferred from electronic annotation /// 0005615 // extracellular space // non-traceable author statement /// 0005622 // intracellular // inferred from electronic annotation /// 0005634 // nucleus // inferred from direct assay /// 0005634 // nucleus // inferred from electronic annotation /// 000…	0000166 // nucleotide binding // inferred from electronic annotation /// 0003690 // double-stranded DNA binding // non-traceable author statement /// 0004672 // protein kinase activity // inferred from electronic annotation /// 0004709 // MAP kinase kinase kinase activity // non-traceable author statement /// 0004713 // protein tyrosine kinase activity // inferred from direct assay /// 0004713 //…	chr7:55086713-55275325 (+) // 94.55 // p11.2
11725040_at	-0.209554	-0.135687	-0.165947	0.135687	0.428211	0.342596	0.008125	0.00615486	-1.38757	-0.472561	1.38757	down	FGF2	fibroblast growth factor 2 (basic)	Extracellular Space	growth factor	2247	0000186 // activation of MAPKK activity // inferred from electronic annotation /// 0000187 // activation of MAPK activity // traceable author statement /// 0000189 // MAPK import into nucleus // inferred from electronic annotation /// 0001525 // angiogenesis // inferred from electronic annotation /// 0001658 // branching involved in ureteric bud morphogenesis // inferred from direct assay /// 000…	0005576 // extracellular region // traceable author statement /// 0005576 // extracellular region // inferred from electronic annotation /// 0005615 // extracellular space // inferred from electronic annotation /// 0005615 // extracellular space // traceable author statement /// 0005634 // nucleus // inferred from electronic annotation /// 0005737 // cytoplasm // inferred from electronic annotati…	0005104 // fibroblast growth factor receptor binding // inferred from physical interaction /// 0005104 // fibroblast growth factor receptor binding // inferred from electronic annotation /// 0005125 // cytokine activity // inferred from direct assay /// 0005245 // voltage-gated calcium channel activity // inferred from electronic annotation /// 0005515 // protein binding // inferred from physical…	chr4:123747862-123819379 (+) // 88.23 // q27
11759429_a_at	0.617323	0.428442	0.369947	-0.381502	-0.396942	-0.369948	0.00166284	0.000339126	1.80838	0.854702	1.80838	up	KLF7	Kruppel-like factor 7	Nucleus	transcription regulator	8609	0006351 // transcription, DNA-dependent // inferred from electronic annotation /// 0006355 // regulation of transcription, DNA-dependent // inferred from electronic annotation /// 0006357 // regulation of transcription from RNA polymerase II promoter // traceable author statement /// 0007409 // axonogenesis // inferred from electronic annotation /// 0007411 // axon guidance // inferred from elect…	0005622 // intracellular // inferred from electronic annotation /// 0005634 // nucleus // inferred from electronic annotation	0003676 // nucleic acid binding // inferred from electronic annotation /// 0003677 // DNA binding // inferred from electronic annotation /// 0003700 // sequence-specific DNA binding transcription factor activity // inferred from electronic annotation /// 0003700 // sequence-specific DNA binding transcription factor activity // traceable author statement /// 0003713 // transcription coactivator ac…	chr2:207943171-208030910 (-) // 94.72 // q33.3
11741897_a_at	-0.19883	-0.200678	-0.266508	0.19883	0.309217	0.231217	0.00158605	0.000292558	-1.3836	-0.468426	1.3836	down	MMP1	matrix metallopeptidase 1	Extracellular Space	peptidase	4312	0006508 // proteolysis // inferred from electronic annotation /// 0006508 // proteolysis // traceable author statement /// 0007596 // blood coagulation // traceable author statement /// 0008152 // metabolic process // inferred from electronic annotation /// 0022617 // extracellular matrix disassembly // traceable author statement /// 0030198 // extracellular matrix organization // traceable autho…	0005576 // extracellular region // traceable author statement /// 0005576 // extracellular region // inferred from electronic annotation /// 0005578 // proteinaceous extracellular matrix // inferred from electronic annotation /// 0005581 // collagen // inferred from electronic annotation /// 0031012 // extracellular matrix // inferred from electronic annotation	0004222 // metalloendopeptidase activity // inferred from direct assay /// 0004222 // metalloendopeptidase activity // inferred from electronic annotation /// 0004222 // metalloendopeptidase activity // traceable author statement /// 0005509 // calcium ion binding // inferred from electronic annotation /// 0008233 // peptidase activity // inferred from electronic annotation /// 0008237 // metallo…	chr11:102660640-102668966 (-) // 98.09 // q22.2
11725988_at	0.397669	0.263866	0.221249	-0.248565	-0.221249	-0.251883	0.00197363	0.000584436	1.44877	0.534827	1.44877	up	MMP14	matrix metallopeptidase 14	Extracellular Space	peptidase	4323	0001503 // ossification // inferred from electronic annotation /// 0001525 // angiogenesis // inferred from electronic annotation /// 0001541 // ovarian follicle development // inferred from electronic annotation /// 0001666 // response to hypoxia // inferred from electronic annotation /// 0001935 // endothelial cell proliferation // inferred from electronic annotation /// 0006355 // regulation o…	0005737 // cytoplasm // inferred from electronic annotation /// 0005796 // Golgi lumen // traceable author statement /// 0005886 // plasma membrane // traceable author statement /// 0005887 // integral to plasma membrane // traceable author statement /// 0016020 // membrane // inferred from electronic annotation /// 0016021 // integral to membrane // inferred from electronic annotation /// 003101…	0003700 // sequence-specific DNA binding transcription factor activity // inferred from electronic annotation /// 0004222 // metalloendopeptidase activity // inferred from electronic annotation /// 0004222 // metalloendopeptidase activity // traceable author statement /// 0005178 // integrin binding // inferred from electronic annotation /// 0005509 // calcium ion binding // inferred from electro…	chr14:23305753-23316809 (+) // 98.75 // q11.2
11753232_a_at	0.43013	0.358721	0.350235	-0.472512	-0.350235	-0.597001	0.00168675	0.000351819	1.80618	0.852945	1.80618	up	NDRG1	N-myc downstream regulated 1	Nucleus	kinase	10397	0010038 // response to metal ion // traceable author statement /// 0030330 // DNA damage response, signal transduction by p53 class mediator // inferred from expression pattern /// 0032287 // peripheral nervous system myelin maintenance // inferred from electronic annotation /// 0045576 // mast cell activation // inferred from electronic annotation /// 0071456 // cellular response to hypoxia // i…	0005634 // nucleus // inferred from direct assay /// 0005634 // nucleus // inferred from electronic annotation /// 0005737 // cytoplasm // inferred from direct assay /// 0005737 // cytoplasm // inferred from electronic annotation /// 0005813 // centrosome // inferred from direct assay /// 0005815 // microtubule organizing center // inferred from electronic annotation /// 0005829 // cytosol // inf…	0005515 // protein binding // inferred from physical interaction /// 0008017 // microtubule binding // inferred from direct assay /// 0017137 // Rab GTPase binding // inferred from direct assay /// 0043015 // gamma-tubulin binding // inferred from direct assay /// 0045296 // cadherin binding // inferred from direct assay	chr8:134260954-134309495 (-) // 69.02 // q24.22
11746856_a_at	0.320731	0.285689	0.282339	-0.282339	-0.286447	-0.316585	0.000741798	3.48671e-06	1.50668	0.591377	1.50668	up	SERPINE1	serpin peptidase inhibitor, clade E (nexin, plasminogen activator inhibitor type 1), member 1	Extracellular Space	other	5054	0000302 // response to reactive oxygen species // inferred from electronic annotation /// 0001300 // chronological cell aging // inferred from expression pattern /// 0001525 // angiogenesis // inferred from expression pattern /// 0002576 // platelet degranulation // traceable author statement /// 0007596 // blood coagulation // traceable author statement /// 0010466 // negative regulation of pept…	0005576 // extracellular region // inferred from direct assay /// 0005576 // extracellular region // traceable author statement /// 0005576 // extracellular region // inferred from electronic annotation /// 0005615 // extracellular space // inferred from direct assay /// 0005615 // extracellular space // inferred from electronic annotation /// 0005625 // soluble fraction // inferred from electron…	0002020 // protease binding // inferred from physical interaction /// 0004867 // serine-type endopeptidase inhibitor activity // inferred from direct assay /// 0004867 // serine-type endopeptidase inhibitor activity // inferred from physical interaction /// 0004867 // serine-type endopeptidase inhibitor activity // inferred from electronic annotation /// 0005102 // receptor binding // inferred fr…	chr7:100770383-100781574 (+) // 89.86 // q22.1
11721090_at	-0.552251	-0.468839	-0.602087	0.468839	0.571205	0.597401	0.00100385	3.93029e-05	-2.12413	-1.08687	2.12413	down	THBS1	thrombospondin 1	Extracellular Space	other	7057	0000187 // activation of MAPK activity // inferred from mutant phenotype /// 0001666 // response to hypoxia // non-traceable author statement /// 0001937 // negative regulation of endothelial cell proliferation // inferred from direct assay /// 0001937 // negative regulation of endothelial cell proliferation // inferred from mutant phenotype /// 0001953 // negative regulation of cell-matrix adhes…	0005576 // extracellular region // traceable author statement /// 0005576 // extracellular region // inferred from electronic annotation /// 0005577 // fibrinogen complex // inferred from direct assay /// 0005615 // extracellular space // inferred from direct assay /// 0005615 // extracellular space // inferred from electronic annotation /// 0009897 // external side of plasma membrane // inferred…	0001786 // phosphatidylserine binding // inferred from direct assay /// 0001948 // glycoprotein binding // non-traceable author statement /// 0001968 // fibronectin binding // inferred from direct assay /// 0005178 // integrin binding // inferred from mutant phenotype /// 0005509 // calcium ion binding // non-traceable author statement /// 0005509 // calcium ion binding // inferred from electroni…	chr15:39873133-39891116 (+) // 96.06 // q14
11722786_s_at	-0.201651	-0.190728	-0.28735	0.190728	0.245975	0.265422	0.00151471	0.000262098	-1.37613	-0.460618	1.37613	down	TIMP2	TIMP metallopeptidase inhibitor 2	Extracellular Space	other	7077	0008285 // negative regulation of cell proliferation // inferred from electronic annotation /// 0022617 // extracellular matrix disassembly // traceable author statement /// 0030198 // extracellular matrix organization // traceable author statement /// 0030814 // regulation of cAMP metabolic process // inferred from electronic annotation /// 0043085 // positive regulation of catalytic activity //…	0005576 // extracellular region // traceable author statement /// 0005576 // extracellular region // inferred from electronic annotation /// 0005604 // basement membrane // inferred from electronic annotation /// 0009434 // microtubule-based flagellum // inferred from electronic annotation /// 0009986 // cell surface // inferred from electronic annotation	0004857 // enzyme inhibitor activity // inferred from electronic annotation /// 0005178 // integrin binding // inferred from electronic annotation /// 0008047 // enzyme activator activity // inferred from electronic annotation /// 0008191 // metalloendopeptidase inhibitor activity // inferred from electronic annotation /// 0008191 // metalloendopeptidase inhibitor activity // traceable author sta…	chr17:76849058-76921472 (-) // 90.02 // q25.3
11755745_x_at	0.19212	0.192144	0.130463	-0.346623	-0.348298	-0.130463	0.00581873	0.0040273	1.36292	0.446704	1.36292	up	VEGFA	vascular endothelial growth factor A	Extracellular Space	growth factor	7422	0001525 // angiogenesis // inferred from direct assay /// 0001525 // angiogenesis // inferred from electronic annotation /// 0001541 // ovarian follicle development // inferred from electronic annotation /// 0001568 // blood vessel development // inferred from electronic annotation /// 0001569 // patterning of blood vessels // inferred from electronic annotation /// 0001570 // vasculogenesis // t…	0005576 // extracellular region // traceable author statement /// 0005576 // extracellular region // inferred from electronic annotation /// 0005578 // proteinaceous extracellular matrix // non-traceable author statement /// 0005604 // basement membrane // inferred from electronic annotation /// 0005615 // extracellular space // inferred from direct assay /// 0005615 // extracellular space // inf…	0001968 // fibronectin binding // inferred from direct assay /// 0005125 // cytokine activity // inferred from direct assay /// 0005125 // cytokine activity // inferred from sequence or structural similarity /// 0005161 // platelet-derived growth factor receptor binding // inferred from physical interaction /// 0005172 // vascular endothelial growth factor receptor binding // inferred from physic…	chr6:43738983-43749824 (+) // 93.81 // p21.1
