# Supplementary material for: Mammalian Eps15 homology domain 1 potentiates angiogenesis of non-small cell lung cancer by regulating β2AR signaling
Source: J Exp Clin Cancer Res. 2019 Apr 25;38:174. doi: 10.1186/s13046-019-1162-7 (PMC6482525; doi:10.1186/s13046-019-1162-7)
Supplement: Supplementary file 5 — The association between EHD1 and vascular endothelial cell migration. (XLSX 26 kb) [file 13046_2019_1162_MOESM5_ESM.xlsx]

## Sheet: Sheet1
Probe	NC	NC	NC	KD1	KD1	KD1	P-value	P-value	Fold change	Fold change	Fold change	Fold change	Annotation
probeSet	1068_(PrimeView).CEL	1072_(PrimeView).CEL	1076_(PrimeView).CEL	1069_(PrimeView).CEL	1077_(PrimeView).CEL	1073_(PrimeView).CEL	Corrected p-value	P-value	Fold change	Log Fold change	Absolute Fold change	Regulation	Gene Symbol	Entrez Gene Name	Location	Type(s)	Entrez Gene	Gene Ontology Biological Process	Gene Ontology Cellular Component	Gene Ontology Molecular Function	Alignments
11753618_a_at	0.642702	0.668242	0.590142	-0.731221	-0.727308	-0.590142	0.0007476	1.42003e-05	2.49076	1.31659	2.49076	up	ADM	adrenomedullin	Extracellular Space	other	133	0001570 // vasculogenesis // inferred from direct assay /// 0001666 // response to hypoxia // inferred from electronic annotation /// 0001843 // neural tube closure // inferred from electronic annotation /// 0002026 // regulation of the force of heart contraction // inferred from electronic annotation /// 0002031 // G-protein coupled receptor internalization // inferred from direct assay /// 0006…	0005576 // extracellular region // traceable author statement /// 0005576 // extracellular region // inferred from electronic annotation /// 0005615 // extracellular space // inferred from direct assay /// 0005615 // extracellular space // inferred from electronic annotation /// 0005625 // soluble fraction // traceable author statement /// 0005737 // cytoplasm // inferred from direct assay	0005102 // receptor binding // traceable author statement /// 0005179 // hormone activity // inferred from electronic annotation /// 0005515 // protein binding // inferred from physical interaction /// 0031700 // adrenomedullin receptor binding // inferred from electronic annotation	chr11:10327247-10328188 (+) // 92.47 // p15.4
11718141_at	-0.432241	-0.412103	-0.490068	0.412103	0.423368	0.607025	0.001383	0.000162515	-1.89952	-0.925636	1.89952	down	DKK1	dickkopf WNT signaling pathway inhibitor 1	Extracellular Space	growth factor	22943	0000122 // negative regulation of transcription from RNA polymerase II promoter // inferred from direct assay /// 0000122 // negative regulation of transcription from RNA polymerase II promoter // inferred from sequence or structural similarity /// 0000122 // negative regulation of transcription from RNA polymerase II promoter // inferred from electronic annotation /// 0000904 // cell morphogenes…	0005576 // extracellular region // inferred from electronic annotation /// 0005615 // extracellular space // inferred from direct assay /// 0005886 // plasma membrane // inferred from direct assay	0004871 // signal transducer activity // traceable author statement /// 0005515 // protein binding // inferred from physical interaction /// 0008083 // growth factor activity // traceable author statement /// 0048019 // receptor antagonist activity // inferred from direct assay /// 0050750 // low-density lipoprotein particle receptor binding // inferred from direct assay	chr10:54073968-54077678 (+) // 98.18 // q21.1
11725102_at	0.406147	0.184556	0.134634	-0.134634	-0.17731	-0.165526	0.0111021	0.00896913	1.32036	0.400935	1.32036	up	EGFR	epidermal growth factor receptor	Plasma Membrane	kinase	1956	0000165 // MAPK cascade // non-traceable author statement /// 0000186 // activation of MAPKK activity // non-traceable author statement /// 0000902 // cell morphogenesis // inferred from electronic annotation /// 0001503 // ossification // non-traceable author statement /// 0001892 // embryonic placenta development // inferred from electronic annotation /// 0001942 // hair follicle development //…	0000139 // Golgi membrane // inferred from electronic annotation /// 0005576 // extracellular region // inferred from electronic annotation /// 0005615 // extracellular space // non-traceable author statement /// 0005622 // intracellular // inferred from electronic annotation /// 0005634 // nucleus // inferred from direct assay /// 0005634 // nucleus // inferred from electronic annotation /// 000…	0000166 // nucleotide binding // inferred from electronic annotation /// 0003690 // double-stranded DNA binding // non-traceable author statement /// 0004672 // protein kinase activity // inferred from electronic annotation /// 0004709 // MAP kinase kinase kinase activity // non-traceable author statement /// 0004713 // protein tyrosine kinase activity // inferred from direct assay /// 0004713 //…	chr7:55086713-55275325 (+) // 94.55 // p11.2
11725040_at	-0.209554	-0.135687	-0.165947	0.135687	0.428211	0.342596	0.008125	0.00615486	-1.38757	-0.472561	1.38757	down	FGF2	fibroblast growth factor 2 (basic)	Extracellular Space	growth factor	2247	0000186 // activation of MAPKK activity // inferred from electronic annotation /// 0000187 // activation of MAPK activity // traceable author statement /// 0000189 // MAPK import into nucleus // inferred from electronic annotation /// 0001525 // angiogenesis // inferred from electronic annotation /// 0001658 // branching involved in ureteric bud morphogenesis // inferred from direct assay /// 000…	0005576 // extracellular region // traceable author statement /// 0005576 // extracellular region // inferred from electronic annotation /// 0005615 // extracellular space // inferred from electronic annotation /// 0005615 // extracellular space // traceable author statement /// 0005634 // nucleus // inferred from electronic annotation /// 0005737 // cytoplasm // inferred from electronic annotati…	0005104 // fibroblast growth factor receptor binding // inferred from physical interaction /// 0005104 // fibroblast growth factor receptor binding // inferred from electronic annotation /// 0005125 // cytokine activity // inferred from direct assay /// 0005245 // voltage-gated calcium channel activity // inferred from electronic annotation /// 0005515 // protein binding // inferred from physical…	chr4:123747862-123819379 (+) // 88.23 // q27
11739534_a_at	-0.167736	-0.207746	-0.238861	0.234734	0.167735	0.268017	0.00158605	0.000284815	-1.34562	-0.428276	1.34562	down	FN1	fibronectin 1	Extracellular Space	enzyme	2335	0001525 // angiogenesis // inferred from electronic annotation /// 0002576 // platelet degranulation // traceable author statement /// 0006916 // anti-apoptosis // inferred from electronic annotation /// 0006953 // acute-phase response // inferred from electronic annotation /// 0007044 // cell-substrate junction assembly // inferred from electronic annotation /// 0007155 // cell adhesion // non-t…	0005576 // extracellular region // non-traceable author statement /// 0005576 // extracellular region // traceable author statement /// 0005576 // extracellular region // inferred from electronic annotation /// 0005577 // fibrinogen complex // inferred from direct assay /// 0005578 // proteinaceous extracellular matrix // non-traceable author statement /// 0005578 // proteinaceous extracellular m…	0002020 // protease binding // inferred from electronic annotation /// 0005201 // extracellular matrix structural constituent // non-traceable author statement /// 0005515 // protein binding // inferred from physical interaction /// 0005518 // collagen binding // non-traceable author statement /// 0008201 // heparin binding // non-traceable author statement /// 0008201 // heparin binding // infer…	chr2:216225180-216300791 (-) // 99.76 // q35
11753509_a_at	-0.20215	-0.299728	-0.413381	0.216434	0.20215	0.306482	0.00293602	0.00138962	-1.46082	-0.546775	1.46082	down	FOXC1	forkhead box C1	Nucleus	transcription regulator	2296	0001501 // skeletal system development // inferred from electronic annotation /// 0001503 // ossification // not recorded /// 0001503 // ossification // inferred from electronic annotation /// 0001541 // ovarian follicle development // not recorded /// 0001541 // ovarian follicle development // inferred from electronic annotation /// 0001568 // blood vessel development // inferred from electronic…	0005634 // nucleus // inferred by curator /// 0005634 // nucleus // inferred from direct assay /// 0005634 // nucleus // inferred from electronic annotation /// 0005667 // transcription factor complex // not recorded /// 0005720 // nuclear heterochromatin // inferred from direct assay /// 0005730 // nucleolus // inferred from direct assay /// 0005737 // cytoplasm // inferred from direct assay	0003677 // DNA binding // inferred from direct assay /// 0003677 // DNA binding // inferred from electronic annotation /// 0003690 // double-stranded DNA binding // not recorded /// 0003700 // sequence-specific DNA binding transcription factor activity // inferred from direct assay /// 0003700 // sequence-specific DNA binding transcription factor activity // inferred from electronic annotation //…	chr6:1610680-1612342 (+) // 95.07 // p25.3
11737050_x_at	0.268336	0.33177	0.201018	-0.379722	-0.201018	-0.268846	0.0024792	0.00102548	1.46433	0.550237	1.46433	up	HRH1	histamine receptor H1	Plasma Membrane	G-protein coupled receptor	3269	0006954 // inflammatory response // traceable author statement /// 0007165 // signal transduction // inferred from electronic annotation /// 0007186 // G-protein coupled receptor signaling pathway // traceable author statement /// 0007186 // G-protein coupled receptor signaling pathway // inferred from electronic annotation /// 0007200 // phospholipase C-activating G-protein coupled receptor sign…	0005624 // membrane fraction // inferred from electronic annotation /// 0005634 // nucleus // inferred from direct assay /// 0005730 // nucleolus // inferred from direct assay /// 0005737 // cytoplasm // inferred from direct assay /// 0005886 // plasma membrane // inferred from direct assay /// 0005886 // plasma membrane // traceable author statement /// 0005886 // plasma membrane // inferred fro…	0004871 // signal transducer activity // inferred from electronic annotation /// 0004872 // receptor activity // inferred from electronic annotation /// 0004930 // G-protein coupled receptor activity // traceable author statement /// 0004930 // G-protein coupled receptor activity // inferred from electronic annotation /// 0004969 // histamine receptor activity // inferred from sequence or structu…	chr3:11300686-11304938 (+) // 70.64 // p25.3
11725931_at	-0.392682	-0.565157	-0.623784	0.392682	0.413613	0.467648	0.00142075	0.000198239	-1.93436	-0.951855	1.93436	down	HSPA5	heat shock protein family A (Hsp70) member 5	Cytoplasm	enzyme	3309	0002576 // platelet degranulation // traceable author statement /// 0006200 // ATP catabolic process // inferred from sequence or structural similarity /// 0006916 // anti-apoptosis // inferred from mutant phenotype /// 0006916 // anti-apoptosis // traceable author statement /// 0006983 // ER overload response // inferred from electronic annotation /// 0006987 // activation of signaling protein a…	0005634 // nucleus // inferred from direct assay /// 0005783 // endoplasmic reticulum // inferred from direct assay /// 0005783 // endoplasmic reticulum // traceable author statement /// 0005783 // endoplasmic reticulum // inferred from electronic annotation /// 0005788 // endoplasmic reticulum lumen // traceable author statement /// 0005788 // endoplasmic reticulum lumen // inferred from electro…	0000166 // nucleotide binding // inferred from electronic annotation /// 0005509 // calcium ion binding // traceable author statement /// 0005515 // protein binding // inferred from physical interaction /// 0005524 // ATP binding // non-traceable author statement /// 0005524 // ATP binding // inferred from electronic annotation /// 0016887 // ATPase activity // inferred from sequence or structura…	chr9:127997128-128003771 (-) // 89.6 // q33.3
11725988_at	0.397669	0.263866	0.221249	-0.248565	-0.221249	-0.251883	0.00197363	0.000584436	1.44877	0.534827	1.44877	up	MMP14	matrix metallopeptidase 14	Extracellular Space	peptidase	4323	0001503 // ossification // inferred from electronic annotation /// 0001525 // angiogenesis // inferred from electronic annotation /// 0001541 // ovarian follicle development // inferred from electronic annotation /// 0001666 // response to hypoxia // inferred from electronic annotation /// 0001935 // endothelial cell proliferation // inferred from electronic annotation /// 0006355 // regulation o…	0005737 // cytoplasm // inferred from electronic annotation /// 0005796 // Golgi lumen // traceable author statement /// 0005886 // plasma membrane // traceable author statement /// 0005887 // integral to plasma membrane // traceable author statement /// 0016020 // membrane // inferred from electronic annotation /// 0016021 // integral to membrane // inferred from electronic annotation /// 003101…	0003700 // sequence-specific DNA binding transcription factor activity // inferred from electronic annotation /// 0004222 // metalloendopeptidase activity // inferred from electronic annotation /// 0004222 // metalloendopeptidase activity // traceable author statement /// 0005178 // integrin binding // inferred from electronic annotation /// 0005509 // calcium ion binding // inferred from electro…	chr14:23305753-23316809 (+) // 98.75 // q11.2
11720133_a_at	0.268152	0.37709	0.122259	-0.122259	-0.153809	-0.123183	0.00843115	0.00643977	1.30941	0.388917	1.30941	up	PROS1	protein S (alpha)	Extracellular Space	other	5627	0002576 // platelet degranulation // traceable author statement /// 0006508 // proteolysis // traceable author statement /// 0007596 // blood coagulation // traceable author statement /// 0007596 // blood coagulation // inferred from electronic annotation /// 0007599 // hemostasis // inferred from electronic annotation /// 0010951 // negative regulation of endopeptidase activity // traceable auth…	0000139 // Golgi membrane // traceable author statement /// 0005576 // extracellular region // non-traceable author statement /// 0005576 // extracellular region // traceable author statement /// 0005576 // extracellular region // inferred from electronic annotation /// 0005789 // endoplasmic reticulum membrane // traceable author statement /// 0005796 // Golgi lumen // traceable author statement…	0004866 // endopeptidase inhibitor activity // traceable author statement /// 0005509 // calcium ion binding // inferred from electronic annotation	chr3:93591881-93692936 (-) // 99.14 // q11.1
11757445_s_at	-0.142171	-0.285495	-0.225379	0.200083	0.169677	0.142172	0.00241202	0.00097408	-1.30887	-0.388326	1.30887	down	PTEN	phosphatase and tensin homolog	Cytoplasm	phosphatase	5728	0000079 // regulation of cyclin-dependent protein kinase activity // traceable author statement /// 0001525 // angiogenesis // inferred from electronic annotation /// 0001933 // negative regulation of protein phosphorylation // inferred from direct assay /// 0002902 // regulation of B cell apoptotic process // inferred from electronic annotation /// 0006470 // protein dephosphorylation // inferre…	0005634 // nucleus // inferred from direct assay /// 0005634 // nucleus // inferred from electronic annotation /// 0005737 // cytoplasm // inferred from direct assay /// 0005737 // cytoplasm // traceable author statement /// 0005737 // cytoplasm // inferred from electronic annotation /// 0005829 // cytosol // traceable author statement /// 0005886 // plasma membrane // inferred from direct assay …	0000287 // magnesium ion binding // inferred from electronic annotation /// 0004438 // phosphatidylinositol-3-phosphatase activity // inferred from direct assay /// 0004721 // phosphoprotein phosphatase activity // inferred from direct assay /// 0004721 // phosphoprotein phosphatase activity // inferred from electronic annotation /// 0004722 // protein serine/threonine phosphatase activity // inf…	chr10:89728039-89728532 (+) // 92.5 // q23.31
11747301_a_at	0.390064	0.23175	0.286227	-0.325625	-0.23175	-0.305857	0.00179131	0.00041257	1.50569	0.590425	1.50569	up	SP100	SP100 nuclear antigen	Nucleus	transcription regulator	6672	0000122 // negative regulation of transcription from RNA polymerase II promoter // inferred from direct assay /// 0006978 // DNA damage response, signal transduction by p53 class mediator resulting in transcription of p21 class mediator // inferred from direct assay /// 0019221 // cytokine-mediated signaling pathway // traceable author statement /// 0032526 // response to retinoic acid // inferre…	0005634 // nucleus // inferred from direct assay /// 0005634 // nucleus // inferred from electronic annotation /// 0005654 // nucleoplasm // traceable author statement /// 0005730 // nucleolus // inferred from direct assay /// 0005730 // nucleolus // inferred from mutant phenotype /// 0005737 // cytoplasm // inferred from direct assay /// 0016605 // PML body // inferred from direct assay /// 0016…	0003677 // DNA binding // inferred from electronic annotation /// 0003713 // transcription coactivator activity // inferred from direct assay /// 0003714 // transcription corepressor activity // inferred from direct assay /// 0005515 // protein binding // inferred from physical interaction /// 0008134 // transcription factor binding // inferred from physical interaction /// 0008270 // zinc ion bi…	chr2:231280870-231327299 (+) // 93.91 // q37.1
11722786_s_at	-0.201651	-0.190728	-0.28735	0.190728	0.245975	0.265422	0.00151471	0.000262098	-1.37613	-0.460618	1.37613	down	TIMP2	thrombospondin 1	Extracellular Space	other	7077	0008285 // negative regulation of cell proliferation // inferred from electronic annotation /// 0022617 // extracellular matrix disassembly // traceable author statement /// 0030198 // extracellular matrix organization // traceable author statement /// 0030814 // regulation of cAMP metabolic process // inferred from electronic annotation /// 0043085 // positive regulation of catalytic activity //…	0005576 // extracellular region // traceable author statement /// 0005576 // extracellular region // inferred from electronic annotation /// 0005604 // basement membrane // inferred from electronic annotation /// 0009434 // microtubule-based flagellum // inferred from electronic annotation /// 0009986 // cell surface // inferred from electronic annotation	0004857 // enzyme inhibitor activity // inferred from electronic annotation /// 0005178 // integrin binding // inferred from electronic annotation /// 0008047 // enzyme activator activity // inferred from electronic annotation /// 0008191 // metalloendopeptidase inhibitor activity // inferred from electronic annotation /// 0008191 // metalloendopeptidase inhibitor activity // traceable author sta…	chr17:76849058-76921472 (-) // 90.02 // q25.3
11721090_at	-0.552251	-0.468839	-0.602087	0.468839	0.571205	0.597401	0.00100385	3.93029e-05	-2.12413	-1.08687	2.12413	down	THBS1	TIMP metallopeptidase inhibitor 2	Extracellular Space	other	7057	0000187 // activation of MAPK activity // inferred from mutant phenotype /// 0001666 // response to hypoxia // non-traceable author statement /// 0001937 // negative regulation of endothelial cell proliferation // inferred from direct assay /// 0001937 // negative regulation of endothelial cell proliferation // inferred from mutant phenotype /// 0001953 // negative regulation of cell-matrix adhes…	0005576 // extracellular region // traceable author statement /// 0005576 // extracellular region // inferred from electronic annotation /// 0005577 // fibrinogen complex // inferred from direct assay /// 0005615 // extracellular space // inferred from direct assay /// 0005615 // extracellular space // inferred from electronic annotation /// 0009897 // external side of plasma membrane // inferred…	0001786 // phosphatidylserine binding // inferred from direct assay /// 0001948 // glycoprotein binding // non-traceable author statement /// 0001968 // fibronectin binding // inferred from direct assay /// 0005178 // integrin binding // inferred from mutant phenotype /// 0005509 // calcium ion binding // non-traceable author statement /// 0005509 // calcium ion binding // inferred from electroni…	chr15:39873133-39891116 (+) // 96.06 // q14
11755745_x_at	0.19212	0.192144	0.130463	-0.346623	-0.348298	-0.130463	0.00581873	0.0040273	1.36292	0.446704	1.36292	up	VEGFA	vascular endothelial growth factor A	Extracellular Space	growth factor	7422	0001525 // angiogenesis // inferred from direct assay /// 0001525 // angiogenesis // inferred from electronic annotation /// 0001541 // ovarian follicle development // inferred from electronic annotation /// 0001568 // blood vessel development // inferred from electronic annotation /// 0001569 // patterning of blood vessels // inferred from electronic annotation /// 0001570 // vasculogenesis // t…	0005576 // extracellular region // traceable author statement /// 0005576 // extracellular region // inferred from electronic annotation /// 0005578 // proteinaceous extracellular matrix // non-traceable author statement /// 0005604 // basement membrane // inferred from electronic annotation /// 0005615 // extracellular space // inferred from direct assay /// 0005615 // extracellular space // inf…	0001968 // fibronectin binding // inferred from direct assay /// 0005125 // cytokine activity // inferred from direct assay /// 0005125 // cytokine activity // inferred from sequence or structural similarity /// 0005161 // platelet-derived growth factor receptor binding // inferred from physical interaction /// 0005172 // vascular endothelial growth factor receptor binding // inferred from physic…	chr6:43738983-43749824 (+) // 93.81 // p21.1
