# Supplementary material for: Mammalian Eps15 homology domain 1 potentiates angiogenesis of non-small cell lung cancer by regulating β2AR signaling
Source: J Exp Clin Cancer Res. 2019 Apr 25;38:174. doi: 10.1186/s13046-019-1162-7 (PMC6482525; doi:10.1186/s13046-019-1162-7)
Supplement: Supplementary file 9 — The overlap between β2AR-dependent gene expression and EHD1-regulated gene expression. (XLSX 14 kb) [file 13046_2019_1162_MOESM9_ESM.xlsx]

## Sheet: Sheet1
Probe	NC	NC	NC	KD1	KD1	KD1	P-value	P-value	Fold change	Fold change	Fold change	Fold change	Annotation
probeSet	1068_(PrimeView).CEL	1072_(PrimeView).CEL	1076_(PrimeView).CEL	1069_(PrimeView).CEL	1077_(PrimeView).CEL	1073_(PrimeView).CEL	Corrected p-value	P-value	Fold change	Log Fold change	Absolute Fold change	Regulation	Gene Symbol	Entrez Gene Name	Location	Type(s)	Entrez Gene	Gene Ontology Biological Process	Gene Ontology Cellular Component	Gene Ontology Molecular Function	Alignments
11718254_a_at	-0.338072	-0.36609	-0.319367	0.504793	0.588297	0.319367	0.00192278	0.00054667	-1.75564	-0.811995	1.75564	down	PPP1R10	protein phosphatase 1 regulatory subunit 10	Nucleus	other	5514	0006351 // transcription, DNA-dependent // inferred from electronic annotation /// 0006606 // protein import into nucleus // traceable author statement	0000785 // chromatin // inferred from sequence or structural similarity /// 0000785 // chromatin // inferred from electronic annotation /// 0000790 // nuclear chromatin // inferred from electronic annotation /// 0005634 // nucleus // traceable author statement /// 0005634 // nucleus // inferred from electronic annotation /// 0072357 // PTW/PP1 phosphatase complex // inferred from sequence or stru…	0003676 // nucleic acid binding // inferred from electronic annotation /// 0003677 // DNA binding // inferred from electronic annotation /// 0003723 // RNA binding // inferred from electronic annotation /// 0004864 // protein phosphatase inhibitor activity // inferred from electronic annotation /// 0008157 // protein phosphatase 1 binding // inferred from electronic annotation /// 0008270 // zinc…	chr6:30568176-30585028 (-) // 97.49 // p21.33
11717575_at	0.558504	0.408469	0.350592	-0.538641	-0.414259	-0.350592	0.00182673	0.000460438	1.83234	0.873686	1.83234	up	PPP1R3C	protein phosphatase 1 regulatory subunit 3C	Cytoplasm	phosphatase	5507	0005975 // carbohydrate metabolic process // inferred from electronic annotation /// 0005977 // glycogen metabolic process // inferred from electronic annotation /// 0005978 // glycogen biosynthetic process // inferred from electronic annotation /// 0005979 // regulation of glycogen biosynthetic process // inferred from electronic annotation /// 0005981 // regulation of glycogen catabolic process…	0005625 // soluble fraction // inferred from electronic annotation /// 0005792 // microsome // inferred from electronic annotation /// 0042587 // glycogen granule // inferred from electronic annotation	0004721 // phosphoprotein phosphatase activity // inferred from electronic annotation /// 0004722 // protein serine/threonine phosphatase activity // traceable author statement /// 0005515 // protein binding // inferred from physical interaction /// 0019899 // enzyme binding // inferred from electronic annotation	chr10:93388059-93393217 (-) // 99.45 // q23.32
11743122_x_at	0.524801	0.353035	0.205332	-0.323798	-0.310591	-0.205333	0.00466241	0.00300235	1.55937	0.640964	1.55937	up	PRKAR1B	protein kinase, cAMP-dependent, regulatory subunit type I beta	Cytoplasm	kinase	5575	0001932 // regulation of protein phosphorylation // inferred from electronic annotation /// 0006112 // energy reserve metabolic process // traceable author statement /// 0006468 // protein phosphorylation // non-traceable author statement /// 0006833 // water transport // traceable author statement /// 0007165 // signal transduction // traceable author statement /// 0007165 // signal transduction…	0005625 // soluble fraction // inferred from electronic annotation /// 0005626 // insoluble fraction // inferred from electronic annotation /// 0005737 // cytoplasm // inferred from electronic annotation /// 0005829 // cytosol // traceable author statement /// 0005952 // cAMP-dependent protein kinase complex // non-traceable author statement /// 0005952 // cAMP-dependent protein kinase complex //…	0000166 // nucleotide binding // inferred from electronic annotation /// 0008603 // cAMP-dependent protein kinase regulator activity // non-traceable author statement /// 0008603 // cAMP-dependent protein kinase regulator activity // inferred from electronic annotation /// 0016301 // kinase activity // inferred from electronic annotation /// 0030552 // cAMP binding // inferred from electronic ann…	chr7:588834-752161 (-) // 96.15 // p22.3
11716725_a_at	-0.160218	-0.297464	-0.300194	0.1927	0.1654	0.160218	0.00225883	0.00084587	-1.34294	-0.425398	1.34294	down	ADCY6	adenylate cyclase 6	Plasma Membrane	enzyme	112	0006112 // energy reserve metabolic process // traceable author statement /// 0006171 // cAMP biosynthetic process // inferred from direct assay /// 0006171 // cAMP biosynthetic process // inferred from electronic annotation /// 0006833 // water transport // traceable author statement /// 0007165 // signal transduction // traceable author statement /// 0007173 // epidermal growth factor receptor …	0005622 // intracellular // inferred from electronic annotation /// 0005624 // membrane fraction // inferred from direct assay /// 0005624 // membrane fraction // inferred from electronic annotation /// 0005768 // endosome // inferred from electronic annotation /// 0005886 // plasma membrane // traceable author statement /// 0005886 // plasma membrane // inferred from electronic annotation /// 00…	0000166 // nucleotide binding // inferred from electronic annotation /// 0004016 // adenylate cyclase activity // inferred from direct assay /// 0004016 // adenylate cyclase activity // inferred from electronic annotation /// 0005102 // receptor binding // inferred from electronic annotation /// 0005515 // protein binding // inferred from physical interaction /// 0005524 // ATP binding // inferre…	chr12:49159976-49268205 (-) // 89.86 // q13.12
11719121_a_at	0.295401	0.273856	0.194652	-0.288408	-0.263651	-0.194652	0.00152713	0.000265587	1.41769	0.50354	1.41769	up	PPP1R14A	protein phosphatase 1 regulatory inhibitor subunit 14A	Cytoplasm	phosphatase	94274	0042325 // regulation of phosphorylation // inferred from electronic annotation	0005737 // cytoplasm // inferred from electronic annotation	0004864 // protein phosphatase inhibitor activity // inferred from electronic annotation	chr19:38741876-38747290 (-) // 90.86 // q13.2
11728210_a_at	0.293207	0.199355	0.176859	-0.256466	-0.240436	-0.176859	0.00187225	0.000486295	1.36389	0.447727	1.36389	up	PPP2R2C	protein phosphatase 2 regulatory subunit B, gamma	Other	phosphatase	5522	0007165 // signal transduction // non-traceable author statement /// 0007165 // signal transduction // inferred from electronic annotation	0000159 // protein phosphatase type 2A complex // non-traceable author statement /// 0000159 // protein phosphatase type 2A complex // inferred from electronic annotation	0008601 // protein phosphatase type 2A regulator activity // non-traceable author statement /// 0008601 // protein phosphatase type 2A regulator activity // inferred from electronic annotation	chr4:6322304-6474326 (-) // 91.03 // p16.1
11748297_s_at	0.247747	0.244143	0.155102	-0.265911	-0.237433	-0.155102	0.00201364	0.000637965	1.35205	0.435146	1.35205	up	PPP2R5E	protein phosphatase 2 regulatory subunit B', epsilon	Cytoplasm	phosphatase	5529	0007165 // signal transduction // inferred from electronic annotation	0000159 // protein phosphatase type 2A complex // inferred from electronic annotation /// 0005737 // cytoplasm // inferred from direct assay /// 0005737 // cytoplasm // inferred from electronic annotation /// 0005737 // cytoplasm // traceable author statement /// 0043231 // intracellular membrane-bounded organelle // inferred from direct assay	0005515 // protein binding // inferred from physical interaction /// 0008601 // protein phosphatase type 2A regulator activity // inferred from electronic annotation /// 0008601 // protein phosphatase type 2A regulator activity // traceable author statement	chr14:63842570-63974957 (-) // 95.2 // q23.2
11718874_s_at	-0.301352	-0.182533	-0.278715	0.182533	0.34541	0.350847	0.00262152	0.0011662	-1.46118	-0.54713	1.46118	down	ATP2A2	ATPase, Ca++ transporting, cardiac muscle, slow twitch 2	Cytoplasm	transporter	488	0006754 // ATP biosynthetic process // inferred from electronic annotation /// 0006810 // transport // traceable author statement /// 0006810 // transport // inferred from electronic annotation /// 0006811 // ion transport // inferred from electronic annotation /// 0006812 // cation transport // inferred from electronic annotation /// 0006816 // calcium ion transport // inferred from electronic a…	0005624 // membrane fraction // traceable author statement /// 0005783 // endoplasmic reticulum // inferred from electronic annotation /// 0005789 // endoplasmic reticulum membrane // inferred from direct assay /// 0005789 // endoplasmic reticulum membrane // traceable author statement /// 0005789 // endoplasmic reticulum membrane // inferred from electronic annotation /// 0005792 // microsome //…	0000166 // nucleotide binding // inferred from electronic annotation /// 0003824 // catalytic activity // inferred from electronic annotation /// 0005388 // calcium-transporting ATPase activity // inferred from electronic annotation /// 0005388 // calcium-transporting ATPase activity // traceable author statement /// 0005524 // ATP binding // inferred from electronic annotation /// 0008022 // pro…	chr12:110718928-110788898 (+) // 95.56 // q24.11
